# Supplementary material for: Osteology of an exceptionally well-preserved tapejarid skeleton from Brazil: Revealing the anatomy of a curious pterodactyloid clade
Source: PLoS One. 2021 Aug 25;16(8):e0254789. doi: 10.1371/journal.pone.0254789 (PMC8386889; doi:10.1371/journal.pone.0254789)
Supplement: S1 File — (TNT) [file pone.0254789.s001.tnt]

xread

150 64

Ornithosuchus_woodwardi 00000020000010001000000100000-00000--00--0100---000000000000--0-0000000000?0000000--00-000000000000000000000000000000000000000000000000000000000000000

Herrerasaurus_ischigualastensis 00001000000000001000000100000-00000--00--0100---000000000000--0-000000000000000000--00-000000000000000000000000000000000000000000000000000000000000020

Scleromochlus_taylori 00001000000000001000020100000-00000--00--0100---00001?020??0--0-00????0000000?0000--00-00?000?000??000000???00??0000??0?000???00??0???0???00?0000000??

Anurognathus_ammoni 00000010000000001100120100000-00100--00--0110---000110010??0--0-000000000100000000--00-001000100100000000???0???01000?0???0??0110?100000??1001122?0011

Rhamphorhynchus_muensteri 11001000000110010100001300000-00000--00--0100---000000021000--0-000000001002012010--00-00100010000001000000000000010000010001111002000100?100122221012

Darwinopterus_linglongtaensis 1011000000011??????0001100000-0000?20000000-1010100010021?00--0-00?00?00????010000--00-0010001?1000000000???10??001?0?00?000?1110?100?10??100311111022

Darwinopterus_robustodens 101100?00?011??????0001100000-0000?20000000-1010?00010021?00--0-00?00?00????010000--00-0010001?1000000000???1???001?0?00??0??111??100?10??10031111102?

Pterodactylus_antiquus 1010000000011??0???0001100000-00000--00--00-1001000010031?00--0-10?00000???2010000--00-0010001010000000000002110010000001000121100500?100?100312222020

Dsungaripterus_weii 10100001011110411200001300000-0100111000010-?---0000100211012211011101001012012000--11-12--011000000000001111100110?000???0?2210??5?001001??13122?2120

Noripterus_parvus 1010000101111??????0001300000-0100111000010-?---000010021?01221101?10?00?0?2012000--?1-12--01100000000000?11??0??????????????????????0?001????????????

Keresdrakon_vilsoni 101????????????????00?1300000-?00?0--00--?0-???????????2????????????0000???301200101?3-------------------?111?00?????00020011?0?01520?1???????????????

Tupuxuara_leonardii 10110020020210511210001300100-0000134000000-?????0011002210127110110030010130120011313-------------------11111001???00002001?2100152011001?01313??2???

Thalassodromeus_sethi 1011002002021?611210001300100-0000134000000-1110000110022101271101100300101?0120011313-------------------?????????????????????????????????????????????

Caupedactylus_ybaka 1011002002021?511210021310100-0000134000000-?????00?210221?12711011?000010130120011013-------------------???????????00002001????015200????????????????

Aymberedactylus_cearensis ???????????????????00??31??????????????????????????????????????????????????20120011?13-------------------?????????????????????????????????????????????

Tupandactylus_imperator 1011002002021??????102131?100-0000133100000-??????0110?22?01221101????0????201210112?3-------------------?????????????????????????????????????????????

Caiuajara_dobruski 1011002002021??????1021311100-?000133100000-???????1?00220?1221101101001??120121011213-------------------?1111000?0?00002?01?21?11520?1??120??????????

Europejara_olcadesorum ??????2???021???????0????????????????????0?????????????220?12???0???????1?1201?10112?3-------------------?????????????????????????????????????????????

Tupandactylus_navigans 1	0	1	1	0	0	2	0	0	2	0	2	1	?	2	1	1	1	1	1	0	2	1	3	1	1	1	0	0	-	0	0	0	0	1	3	3	1	0	0	0	0	0	-	?	?	?	?	?	1	0	1	1	0	0	2	2	0	0	1	2	2	1	1	0	1	1	0	1	0	0	1	1	0	1	2	0	1	2	1	0	1	1	2	1	3	-	-	-	-	-	-	-	-	-	-	-	-	-	-	-	-	-	-	-	1	1	1	1	1	0	0	1	1	0	?	0	0	0	0	2	0	0	1	2	2	0	0	1	1	5	2	0	0	1	0	0	1	2	0	2	3	1	3	2	3	2	1	2	0

Tapejara_wellnhoferi 101100200202102????1021311100-0000133000000-?????1011002200122110110100110120121011213-------------------?1111000?0?00002001?210115200100120?31???2120

Sinopterus_dongi 1011002002021??????1021311000-1000133000000-1100010110022?11211101?0??01???20121011013-------------------?1?11000???0000200??211?152??100?20?3122321??

Huaxiapterus_corollatus 101????????????????102131?000-1000133010000-??????????0???????????????01????01210110?3-------------------?1?11??0???000???0??211??5??????????3132321??

Huaxiapterus_benxiensis 1011002002021??????102131?000-1000133010000-???????110022??1211101????01???201210110?3-------------------?1?11??0????????????2????????????20?3122?2120

Eopteranodon_lii 101??0???2?????????1021311000-100013300??00-????????????????????????????????012001???3-------------------????????????????????21???5??????????3?22?2???

Chaoyangopterus_zhangi 101??1?0???????????001130?000-?00????00--00-???????????????1??????????00????012000--?3-------------------?102110????000???10?200??????100?20?3132?21?0

Shenzhoupterus_chaoyangensis 1010012002021??????001130?000-0001155000000-?????0??2???2?01241101????00???2012000--?3-------------------?1021??????0?0???1??200??5???100????3122321??

Jidapterus_edentus_ 101????????????????0011300000-?001???00--00-??????????????????????????0????3012000--13-------------------?1?2110??????0???1??200??5?0?100????312232120

Azhdarcho_lancicollis ???????????????????00??3?000???0?????0?--?0-?????????????1??????????0?0??????????????3-------------------11031221???????????????015?0?????????????????

Quetzalcoatlus_sp. 10100020020????????0001300000-?00014?00--00-0---000010??210?????????000010?3012000--13-------------------11031221?0?00002010?20?0152001001???4132?2?20

Zhejiangopterus_linhaiensis 10100020020?1??????0001300000-00000------00-0---0000100?2?00--0-01??0?00????012000--?3-------------------1??31221?0?000???10?200??5???100?20?413??2???

Nyctosaurus_gracilis 10101000000110101100012300000-00000------00-?????00011021100--1200?000001013012000--13-------------------11?110111000?00100013110130?011122123222?20??

Muzquizopteryx_coahuilensis ?01010?000011???????0?????????0?00???????00-?????0001?021?00--1200????0??????????0???3-------------------???11011????1????????11??30??111?21???????1??

Pteranodon_longiceps 10100020000111302310012300000-00000------00-112?0000110231012311001000001013012000--03-------------------111110111011101200012110141111112202322232020

Tethydraco_regalis ????????????????????????????????????????????????????????????????????????????????????????????????????????????????????????????????014111????????????????

Lonchodraco_giganteus 1??????????????????00??200000-?0??1??0000???????????????????????????010?????110?01?0?????1000101000000001?????????????????????????????????????????????

Ikrandraco_avatar 10100000000110????10001200000-00000------00-11001?01000311?0--0-00?00100101211000112?0-00100010100?0000001111101?????????????2????41??2112201??2??????

Ornithocheirus_simus 10??????????????????0??100?00-?0????????????????????????????????????0?0??????????????0-?0100010000001100??????????????????????????????????????????????

Cimoliopterus_cuvieri 1???????????????????0??100010-?0??1?20000???????????????????????????011??????????????0-?0?000???000???000?????????????????????????????????????????????

Camposipteus_nasutus 1????????????????????0?10001110????????00???????????????????????????011??????????????0-?0?000???000???000?????????????????????????????????????????????

Hamipterus_tianshanensis_ 10100020000?1011111000110001110000121001100-?????001010211?0--0-001001101012010000--10-0011001000000110001111101????1?????00????1041002?12?0??????????

Iberodactylus_andreui ????????????????????0??100?111?0??1?10011???????????????????????????011??????????????????110010000001100??????????????????????????????????????????????

Tropeognathus_mesembrinus 101000200001101011100?110001110000102000000-?????0100102110100100010021010110100010100-011?00100000011010?1111011????11???002???????10211?????????????

AMNH_22555 10101020000110101110011100012?0000102000000-1100101011021101001000100110101????001?100-0111101000000110101111101?1??21112100????1041102112??1?????????

Anhanguera_blittersdorffi 1010102000011010111001110001210000102000000-?????01011021101001000100110101?????0101?0-011110100000011010?????????????????????????????????????????????

Anhanguera_piscator 1010102000011?1????001110001210000102000000-1100101011021101001000100?1010120100010100-0111101000000110101111101?1012111210022111041102112??1?????2120

Liaoningopterus_gui 101?0?2000011???????0??1000121?00?1020000??????????0110211??????????0110????0?0??10100-011110100000011010111?1????????????????????????????????????????

Siroccopteryx_moroccensis 1???????????????????0??0000113?0??1??0000???????????????????????????011??????????????0-???1001000000??010?????????????????????????????????????????????

Uktenadactylus_wadleighi 1???????????????????0??0000113?0?????0000???????????????????????????011??????????????0-???100?0?000???010?????????????????????????????????????????????

Coloborhynchus_clavirostris 1???????????????????0??0000113?0?????0000???????????????????????????011??????????????0-???100???000???010?????????????????????????????????????????????

Ludodactylus_sibbicki 10100000000110?????001110001??0000???000000-1100101001021101161100?00110??1201000101?0-011110100000011110?????????????????????????????????????????????

Guidraco_venator 10?0000000011??????001110001??0000???000000-?????0?0010211?1161100?00?10?0?201000?--?0-011110100000011110?1111????????????????????????????????????????

Caulkicephalus_trimicrodon 10????0??0??????????01?100?12?00??1020000??????????????????11611????011??0???????????0-0??110????00????1??????????????????????????????????????????????

Cearadactylus_atrox 10100??0010?101????0?11100?121?00?1020000?????00??1011?211??????????011010?2010000--00-01111010000001101??????????????????????????????????????????????

Maaradactylus_kellneri 101?0?2001011???????0??1000?21?00?1020000?0?1??????0110211?1????????0110??????0??10100-01111010000001101??????????????????????????????????????????????

Linlongopterus_jennyae 101000?0000?1??????0001200000-00000------00-???????11?0311????????????0????1?11000--?20001000101011000000?????????????????????????????????????????????

Mimodactylus_libanensis_gen._et_sp._nov. ?????????????030??000??200000-?0??????????0-????????????????????00??01001011111000--?20001000111011000000???????0?00111?1?002211??4???211?2013222221??

Haopterus_gracilis 1010???????????????0001200000-?0000------00-?????0????????????????????0???12111?00--020001000111011000000???11??0???111?1?0?22???04???21?????3?22???20

Hongshanopterus_lacustris ?????????????03001000?1200??0-?0???????--0???????????????1??????00??0100101??????????200000001100120000001?11101??????????????????????????????????????

Liaoxipterus_brachyognathus ????????????????????0??1??????????????????????????????????????????????0????1?10000--?21?00000110012000000?????????????????????????????????????????????

Istiodactylus_latidens 1011000111111??????0000100010-00000------00-11100011211330?0--0-001?0?00?011110000--?21000000110012100000?111?011???111020002?1?10411?2112????????????

Istiodactylus_sinensis 1011000111111??????0000100010-00000------00-?????011211330?0--0-00?00300???111?000--?210000001100121000001??11??1???1?1???0??21???4???211???13122??1??

Nurhachius_ignaciobritoi 10110020?10?1??????0001200010-00000------00-??1??01111033000--??????0300?0?2111000--?21000000110012000000??111011???1?10200?2211?041??2112??1312??21??

Nurhachius_luei 1011002001?11??????0001200010-00000------00-0----0????031?00----?0?????????2111000--?20000000110012000000?1?110???????????????????????????????????????

Luchibang_wuke 101????????????????000?0000?0-?00?0------00-???????????????????????????????1?1100????21000000110012000000?1?11????????102000?201??40??1??????212222120

;

cnames

{0 External_naris_(or_nasoantorbital_fenestra),_position_relative_to_the_premaxilla_ main_part_dorsal_to_the_ventral_margin_of_the_premaxilla main_part_displaced_posterior_to_the_premaxilla;
{1 External_naris,_dorsoventrally_compressed absent present;
{2 External_naris_and_antorbital_fenestra,_configuration_ separated confluent,_forming_a_nasoantorbital_fenestra;
{3 External_naris_and_antorbital_fenestra_(or_nasoantorbital_fenestra),_ventral_margin_length_relati ve_the_skull_length shorter_than_40%_of_the_skull_length_ longer_than_40%_of_the_skull_length;
{4 Antorbital_(or_nasoantorbital)_fenestra,_posterior_margin,_shape_ straight_ concave_;
{5 Nasoantorbital_(or_antorbital)_fenestra_extending_dorsal_to_the_orbit_ absent present;
{6 Orbit,_shape_ subcircular quadrangular_(broad_base) piriform_(dorsoventrally_elongated)_;
{7 Orbit,_comparatively_small absent_ present_;
{8 Ventral_margin_of_the_orbit closed open;
{9 Orbit,_position middle_of_the_skull,_with_the_ventral_margin_of_the_orbit_below_the_middle_of_the_antorbital_(or_nasoantorbital)_fenestra_and_the_dorsal_margin_of_the_orbit_above_the_dorsal_margin_of_the_antorbital_(or_nasoantorbital)_fenestra high_in_the_skull,_with_the_ventral_margin_of_the_orbit_the_same_level_or_above_the_middle_ of_the_antorbital_(or_nasoantorbital)_fenestra low_in_the_skull,_with_the_entire_orbit_lower_than_the_dorsal_margin_of_the_antorbital_(or_nasoantorbital)_fenestra;
{10 Suborbital_opening absent_ present_;
{11 Lower_temporal_fenestra,_shape_ comparatively_broad,_with_extensive_subhorizontal_ventral_margin piriform,_with_dorsal_portion_wider_than_ventral__ reduced_(slit-like);
{12 Lower_temporal_fenestra,_position_relative_to_orbit posterior_to_orbit reaches_under_posterior_margin_of_orbit;
{13 Choanae,_separation separated_by_vomer confluent;
{14 Postpalatine_fenestra,_shape_ quadrangular/subtriangular oval egg-shaped elongated_eggshaped_ kite-shaped,_rounded_margin elliptical reduced,_slit-like;
{15 Secondary_subtemporal_fenestra absent present;
{16 Interpterygoid_fenestra,_size_ORDERED extremely_reduced smaller_than_subtemporal_fenestra larger_than_subtemporal_fenestra;
{17 Interpterygoid_fenestra,_shape_ compressed_laterally broad,_longer_than_wide compressed_anteroposteriorly,_wider_than_long round;
{18 Pterygoid_fenestra absent_ present;
{19 Upper_and_lower_jaw,_marked_gap_during_occlusion absent_ present;
{20 Upper_and_lower_jaw,_shape laterally_compressed_ comparatively_broad_;
{21 Skull,_main_part_of_dorsal_margin,_curvature_excluding_cranial_crest nearly_straight concave_ convex;
{22 Length_of_the_rostrum_(pm-naof)_relative_to_the_skull_length_(pm-sq)_ORDERED reduced_ elongated_(about_or_less_than_half_of_skull_length)_ extremely_elongated_(more_than_half_of_skull_length);
{23 Rostrum,_anterior_end,_shape_ flat_surface rounded pointed sharp_tip;
{24 Rostral_end_of_premaxillae/maxillae_downturned absent_ present_;
{25 Rostrum,_distinct_concavity_on_occlusal_surface absent present;
{26 Rostrum,_anterior_portion_forming_a_high_ossified_plate absent present;
{27 Rostrum,_anterior_tip_with_a_slight_dorsal_reflection absent present;
{28 Premaxilla,_anterior_expansion absent present;
{29 Premaxilla,_anterior_expansion,_shape_in_horizantal_plane_ absent elliptical anteriorly_expanded quadrangular;
{30 Premaxilla,_posterior_dorsal_process,_curved_upward absent present;
{31 Premaxillae,_anterior_end_rodlike absent present;
{32 Premaxillary_process_separating_the_external_nares,_thickness_ wide narrow_;
{33 Premaxilla,_posterodorsal_margin_of_nasoantorbital_fenestra_(including_nasal),_width_ wide thin;
{34 Premaxillary_sagittal_crest absent present;
{35 Premaxillary_sagittal_crest_position confined_to_the_anterior_portion_of_the_skull_ starting_anterior_to_the_anterior_margin_of_the_nasoantorbital_fenestra,_extending_beyond_occipital_region starting_at_about_the_anterior_margin_of_the_nasoantorbital_fenestra,_reaching_the_skull_roof_above_the_orbit_but_not_extending_over_the_occipital_region starting_close_or_at_the_anterior_portion_of_the_skull_and_extended_over_the_occipital_region starting_at_the_posterior_half_of_the_nasoantorbital_fenestra starting_at_the_middle_part_of_the_nasoantorbital_fenestra_and_extended_over_the_occipital_region_;
{36 Premaxillary_sagittal_crest,_shape striated,_low_with_a_nearly_straight_dorsal_margin striated,_high_with_a_nearly_straight_dorsal_margin round_dorsal_margin,_bladeshaped smooth,_expanded_anteriorly_and_forming_a_low_rod-like_extension_posteriorly smooth,_starting_low_anteriorly_and_very_expanded_posteriorly striated,_low,_convex_dorsal_margin;
{37 Premaxillary_crest,_elongated_dorsal_premaxillary_spike-like_projection_ absent_ present_;
{38 Premaxillary_crest,_distinct_expansion_on_the_anterior_part_ absent present;
{39 Premaxillary_crest,_concentric_striae_on_the_anterior_region absent present;
{40 Premaxillary_crest,_anterior_expansion_of_the_anterior_margin absent present;
{41 Maxilla,_posterior_ventral_expansion_ absent_ present_;
{42 Maxilla-nasal_contact absent present;
{43 Maxilla-nasal_contact,_broadness broad narrow;
{44 Nasal_descending_process absent present;
{45 Nasal_descending_process,_position_ placed_laterally placed_medially absent;
{46 Nasal_descending_process,_length_ long_(almost_reaching_the__ventral_margin_of_the_skull)_ORDERED short knob-like_(extremely_reduced) absent;
{47 Nasal_descending_process,_orientation_ inclined_anteriorly subvertical;
{48 Nasal_descending_process,_lateral_foramen_ absent_ present_;
{49 Lacrimal,_extensive_fenestration absent_ present_;
{50 Lacrimal,_orbital_process_ absent_ present_;
{51 Jugal,_lacrimal_process_base,_width_ broad narrow;
{52 Jugal,_lacrimal_process,_inclination_ORDERED inclined_anteriorly subvertical inclined_posteriorly;
{53 Jugal,_presence_of_pronounced_ridge_on_the_lateral_side absent present;
{54 Jugal,_posterior_process,_orbital_process absent present;
{55 Quadrate,_inclination_relative_to_ventral_margin_of_skull_ORDERED anteriorly subvertical inclined_about_120°_posteriorlyned_about_120°_backwards_ inclined_about_150°_posteriorly;
{56 Cranio-mandibular_articulation,_position_relative_to_orbit_ORDERED _posterior_to_posterior_margin_of_orbit under_center_of_orbit_ under_anterior_margin_of_the_orbit anterior_to_anterior_margin_of_orbit;
{57 Helical_jaw_joint absent_ present_;
{58 Frontal,_anterior_portion_rugose absent present;
{59 Frontal,_ossified_crest absent present;
{60 Frontal,_ossified_crest,_position_ORDERED confined_to_posterior_end_of_skull starting_above_orbit starting_on__posterior_half_of_nasoantorbital_fenestra;
{61 Frontal,_ossified_crest,_shape_ low,_blunt short._spike-like,_dorsally_deflected spikelike,_directed_posteriorly narrow,_broad,_directed_posteriorly low,_broad_base,_fans-shaped high,_broad_base,_crown-shaped high,_broad_base,_casqued-shaped high,_broad,_directed_posteriorly,_at_least_doubling_shight_of_skull_above_orbit absent;
{62 Parietal,_ossified_crest absent present;
{63 Parietal,_ossified_crest,_shape_ blunt_ constituting_the_base_of_the_posterior_portion_of_the_cranial_crest expanded,_with_rounded_margin;
{64 Posterior_region_of_the_skull_rounded_with_the_squamosal_displaced_ventrally absent_ present_;
{65 Supraoccipital does_not_extend_backwards_ extends_backwards_;
{66 Supraoccipital,_foramen_ absent_ present_;
{67 Paroccipital_processes,_expanded_distal_ends_ absent_ present_;
{68 Foraminae_piercing_the_anterior_portion_of_the_palate,_numerous absent present;
{69 Palatal_occlusal_surface_ORDERED smooth discrete_palatal_ridge,_tapering_anteriorly_ strong_palatal_ridge,_tapering_anteriorly strong_palatal_ridge,_confined_to_the_posterior_portion_of_the_palate;
{70 Palate,_dorsal_deflection absent present;
{71 Palate,_slight_expansion_close_to_the_anterior_margin_of_the_nasoantorbital_(or_naris_+_antorbital)_fenestra absent present;
{72 Maxilla_and_internal_naris,_contact_ absent_ present_;
{73 Palatines,_shape_ broad thin_bars;
{74 Basisphenoid_body,_length_ shorter_than_wide longer_than_wide;
{75 Mandibular_rostral_end,_extension_of_the_contact_surface_of_opposing_dentaries_ORDERED short,_limited_to_the_tip short,_extended_posteriorly_less_than_30%_of_mandible_length long,_up_to_55%_the_mandible_length long,_extended_over_55%_of_mandible_length;
{76 Mandibular_rostral_end,_odontoid_process absent present;
{77 Mandibular_rostral_end,_opposing_dentaries_ unfused fused;
{78 Mandibular_rostral_end,_shape_ rounded pointed sharp_tip;
{79 Dentary,_dorsal_margin,_distinct_posterior_eminence_close_to_the_separation_of_mandibular_rami absent present;
{80 Tip_of_the_dentary_projected_anteriorly absent_ present_;
{81 Dentary_ossified_sagittal_crest absent present;
{82 Dentary_ossified_sagittal_crest,_position_ confined_to_the_anterior_third_of_the_lower_jaw extinding_close_to_the_middle_portion_of_the_lower_jaw;
{83 Dentary_ossified_sagittal_crest,_shape_ shallow blade-like deep,_broad_in_lateral_view elongated_ridge;
{84 Dentary,_posteroventral_fossa absent present;
{85 Teeth,_position_and_presence present,_evenly_distributed_along_the_jaws_ teeth_absent_from_the_anterior_portion_of_the_jaws_ confined_to_the_anterior_part_of_the_jaws jaw_toothless;
{86 Teeth,_confined_to_the_anterior_part_of_the_jaws confined_to_the_anterior_half_of_the_jaws confined_to_the_anterior_quarter_of_the_jaws;
{87 Maxillary_teeth,_largest_positioned_posteriorly_ absent_ present_;
{88 Teeth,_shape_variation isodont heterodont;
{89 Teeth,_anterior,_height_versus_width_proportion more_than_twice_their_width less_than_twice_their_width;
{90 Teeth,_anterior,_marked_variation_in_size absent present;
{91 Teeth,_upper_jaw,_variation_in_the_size_of_the_anterior_teeth_with_the_5th_and_6th_smaller_than_the_4th absent_ present_;
{92 Teeth,_base_broad_and_oval absent_ present_;
{93 Teeth,_serrated present absent;
{94 Teeth,_cingulum absent present;
{95 Teeth,_peg-like_(cone-shaped) absent_ present;
{96 Teeth,_small_needle-shaped absent present;
{97 Teeth,_labiolingually_compressed_crowns absent present;
{98 Teeth,_labiolingually_compressed_crowns,_compression_ORDERED not_compressed slightly_compressed strongly_compressed;
{99 Teeth,_sharp_carinae absent present;
{100 Teeth,_elongated absent present;
{101 Teeth,_striated absent present;
{102 Teeth,_curvature_of_the_toothline absent present;
{103 Teeth,_first_pair_above_second_pair absent present;
{104 Alveoli,_lateral_platform absent present;
{105 Atlas_and_axis unfused_ fused_;
{106 Cervical_vertebrae,_postexapophyses_ absent_ present_;
{107 Mid-cervical_vertebrae,_centrum,_lateral_foramen_ absent_ present_;
{108 Mid-cervical_vertebrae,_length_ORDERED short,_sub-equal_in_length_ longer_than_wide,_with_length_less_than_3_times_width elongated,_with_length_more_than_3_times_width extremely_elongate;
{109 Mid-cervical_vertebrae,_ribs present_ absent_;
{110 Mid-cervical_vertebrae,_neural_spines,_height_ORDERED tall low extremely_reduced_or_absent;
{111 Mid-cervical_vertebrae,_neural_spines,_shape_ blade-shaped spike-shaped_ ridge;
{112 Notarium absent_ present_;
{113 Caudal_vertebrae,_quantity_ more_than_15_ 15_or_less_;
{114 Caudal_vertebrae,_zygapophyses_forming_rod-like_ossified_processes_ absent present;
{115 Proximal_caudal_vertebrae_centrum,_centrum_shape_ single douplex;
{116 Scapula,_length_relative_to_coracoid_length_ORDERED subequal_or_longer_than_coracoid_ scapula_shorter_than_coracoid_(1_>_sca/cor_>_0.80)_ substantially_shorter_than_coracoid_(sca/cor_<_0.80);
{117 Scapula,_proximal_end_ elongated_ sub-oval_;
{118 Scapula,_shape_ elongated_ stout,_with_constructed_shaft_;
{119 Coracoid,_proximal_end,_shape flattened oval;
{120 Coracoid,_sternal_articulation_ORDERED no_developed_articulation articulation_surface_straight_or_slightly_concave articulation_surface_strongly_concave;
{121 Coracoid,_sternal_articulation,_posterior_expansion_ absent present;
{122 Coracoid,_ventral_margin,_deep_flange absent present;
{123 Coracoid,_broad_tubercle_on_ventroposterior_margin absent present;
{124 Cristospine,_shape_ absent_ shallow_and_elongated_ deep_and_short;
{125 Humerus,_proportional_length_relative_to_the_metacarpal_IV_(hu/mcIV)_ORDERED hu/mcIV_>_2.50_ 1.50_<_hu/mcIV_<_2.50_ 0.40_<_hu/mcIV_<_1.50 hu/mcIV_<_0.40;
{126 Humerus,_proportional_length_relative_to_the_femur_(hu/fe)_ORDERED hu/fe_<0.80_ 1.4_>_hu/fe>___0.80_ hu/fe_>_1.40;
{127 Humerus_plus_ulna,_proportional_lengths_relative_to_the_femur_plus_tibia_(hu+ul/fe+ti)_ORDERED humerus_plus_ulna_about_0.80%_or_less_of_femur_plus_tibia_length_(hu+ul/fe+ti_<_0.80)_ humerus_plus_ulna_larger_than_0.80%_of_femur_plus_tibia_length_(hu+ul/fe+ti_>_0.80)_;
{128 Humerus,_proximal_end,_small_foramen_on_dorsal_surface_distal_to_proximal_articulation absent present;
{129 Humerus,_proximal_end,_foramen_on_ventral_surface_close_to_proximal_margin_ absent_ present_;
{130 Humerus,_deltopectoral_crest,_shape_ reduced,_positioned_close_to_the_humerus_shaft enlarged,_proximally_placed,_with_almost_straight_proximal_margin_ enlarged,_hatchet_shaped,_proximally_placed enlarged,_hatched_shaped,_positioned_further_down_the_humerus_shaft enlarged,_warped long,_proximally_placed,_curving_ventrally;
{131 Humerus,_medial_(=_ulnar)_crest_ reduced_ directed_posteriorly_ massive,_with_a_developed_proximal_ridge;
{132 Humerus,_distal_articulation,_shape_ oval_or_D-shaped_ subtriangular_;
{133 Humerus,_between_distal_condyles,_pneumatic_foramen absent present;
{134 Ulna_and_radius,_diameter_at_midshaft_ORDERED subequal_ diameter_of_radius_about_half_that_of_ulna diameter_of_radius_less_than_half_that_of_ulna;
{135 Proximal_syncarpal,_large_posterodistal_process absent present;
{136 Proximal_syncarpal,_shape_(proximal_view) quadrangular_or_irregular pentagonal;
{137 Distal_syncarpals,_shape_(distal_view)_ irregular form_rectangular_unit_ form_triangular_unit;
{138 Pteroid_ORDERED absent_ shorter_than_half_the_length_of_the_ulna_ longer_that_half_the_length_of_the_ulna;
{139 Pteroid,_proximal_articulation,_expanded_in_right_angle_with_shaft absent present;
{140 Metacarpals_I_-_III,_relation_with_carpus_ORDERED articulating_with_carpus_ metacarpal_I_articulates_with_carpus,_metacarpals_II_and_III_reduced_ not_articulating_with_carpus;
{141 Manual_digit_IV_first_phalanx,_proportional_length_relative_to_metacarpal_IV_(ph1d4/mcIV)_ORDERED both_small_and_reduced_ ph1d4/mcIV>4.0 4.0>ph1d4/mcIV>2.0 '2.0>_ph1d4/mcIV>1.0' 'ph1d4/mcIV<_1.0';
{142 Manual_digit_IV_first_phalanx,_proportional_length_relative_to_tibiotarsus_(ph1d4/ti)_ORDERED ph1d4_reduced_ ph1d4_elongated_and_less_than_twice_the_length_of_ti_(ph1d4/ti_smaller_than_2.00) ph1d4_elongated_about_or_longer_than_twice_the_length_of_ti_(ph1d4/ti_subequal/larger_than_2.00);
{143 Manual_digit_IV_second_phalanx,_proportional_length_relative_to_first_phalanx_(ph2d4/ph1d4)__ORDERED both_short_or_absent_ elongated_with_second_phalanx_about_the_same_size_or_longer_than_first_(ph2d4/ph1d4_larger _than_1.00)_ elongated_with_second_phalanx_up_to_30%_shorter_than_first_(ph2d4/ph1d4_between_0.70_-_1.00) elongated_with_second_phalanx_more_than_30%_shorter_than_first_(ph2d4/ph1d4_smaller_than_0.70);
{144 Manual_digit_IV_third_phalanx,_proportional_length_relative_to_first_phalanx_(ph3d4/ph1d4)__ORDERED both_short_or_absent_ ph3d4_about_the_same_length_or_larger_than_ph1d4_ ph3d4_shorter_than_ph1d4;
{145 Proportional_length_of_the_forth_phalanx_of_manual_digit_IV_relative_to_the_first_phalanx_of_manual_digit_IV_(ph4d4/ph1d4)_ORDERED both_short_or_absent both_elongated,_with_the_forth_phalanx_longer_than_the_first_(ph4/d4>1.00) both_elongated,_with_the_forth_phalanx_the_same_length_or_shorter,_but_longer_than_35%_the_length_of_the_first both_elongated,_with_the_forth_phalanx_less_than_35%_the_length_of_the_first;
{146 Femur,_length_relative_to_metacarpal_IV_length_(fe/mcIV)__ORDERED femur_at_least_twice_the_metacarpal_IV_length_(fe_?_mcIV_>_2.00) femur_longer_but_less_than_twice_the_length_of_metacarpal_IV_(1.00_<_fe/mcIV_<_2.00)_ femur_about_the_same_length_or_shorter_than_metacarpal_IV_(fe/mcIV_<_1.00);
{147 Metatarsal_III,_proportional_length_relative_to_tibia_length_ more_than_30%_of_tibia_length_ less_than_30%_of_tibia_length_;
{148 Pedal_digit_V,_number_of_phalanges__ORDERED with_four_phalanges_ with_2_phalanges_ with_1_or_no_phalanx_(extremely_reduced);
{149 Pes,_second_phalanx_of_digit_V,_shape__ reduced_or_absent_ elongated,_straight_ elongated,_curved elongated,_very_curved_(boomerang_shape);
;

ccode + 16 22 46 52 55 56 60 75 98 108 110 116 120 125 126 127 134 140 141 142 143 144 145 146 148*;

hold 50000;
proc /;
comments 0
